# Supplementary material for: Serum Levels of Dihomo-Gamma (γ)-Linolenic Acid (DGLA) Are Inversely Associated with Linoleic Acid and Total Death in Elderly Patients with a Recent Myocardial Infarction
Source: Nutrients. 2021 Sep 30;13(10):3475. doi: 10.3390/nu13103475 (PMC8540726; doi:10.3390/nu13103475)
Supplement: Supplementary file 1 [file nutrients-13-03475-s001.zip]

Archive with 1 entries (1 files):
- nutrients-1367989-supplementary.pdf
